# Supplementary material for: Mantle cell lymphoma with gastrointestinal involvement and the role of endoscopic examinations
Source: PLoS One. 2020 Sep 25;15(9):e0239740. doi: 10.1371/journal.pone.0239740 (PMC7518581; doi:10.1371/journal.pone.0239740)
Supplement: S1 Table — (CSV) [file pone.0239740.s001.csv]

Patient_ID	Group	Gender	Age	GI_involvement	ECOG	Ann_Arbor_STAGE	MIPI_standard	MIPI_biologic	MIPI_combined	MIPI_simplified	Stage_IPI	LDH	IPI_group	Ki67	AutoPBSCT	CR	Recur	Date_recur
1	1	1	50		0	3	1	2	2	1	1	281	1	30	0	1	1	636
2	1	1	43		0	4	3	3	4	3	1	428	1		0	0	0
3	1	1	52		0	3	1	1	1	1	1	347	1	10	0	1	0	303
4	1	1	53		0	3	1	1	1	1	1	284	1	20	1	1	0	442
5	1	1	73		0	4	3	3	3	3	1	474	3	10	0	1	0	1330
6	1	1	67		1	3	2	2	2	2	1	339	2	5	0	1	0	1497
7	1	1	47		0	4	1	2	1	1	1	673	2	10	1	1	0	1678
8	1	1	68		2	4	3	3	3	3	1	822	4	10	0	1	1	330
9	1	1	53		1	4	1	3	2	2	1	599	3	30	0	1	1	441
10	1	1	55		1	4	1	3	2	1	1	644	3	30	0	1	1	299
11	1	1	66		0	3	1	3	2	1	1	389	1		0	1	1	132
12	1	1	49		3	4	1	2	2	1	1	983	4	70	0	1	1	1562
13	1	2	61		0	4	2	2	2	2	1	440	3	20	0	1	1	581
14	1	1	49		0	3	1	1	1	1	1	301	1		0	1	1	1355
15	1	1	72		0	4	3	3	3	3	1	927	3	20	0	0	0
16	1	1	58		0	2	1	2	2	1	0	336	1	30	0	1	1	1910
17	1	2	61		0	2	1	2	1	2	0	272	1	5	1	1	0	1041
18	1	1	59		0	2	1	1	1	1	0	306	1		1	1	1	910
19	1	2	49		1	4	1	3	2	1	1	469	3	60	1	1	0	1741
20	1	1	70		1	4	2	2	2	1	1	346	2	50	0	1	1	128
21	1	1	54		0	1	1	1	1	1	0	357	1	15	0	1	0	2336
22	1	1	65		1	4	1	1	1	1	1	398	2		0	1	1	214
23	1	2	69		1	3	2	2	2	1	1	419	2	10	0	1	1	494
24	1	1	60		0	4	3	3	4	3	1	1132	4	30	1	1	0	403
25	1	1	77		0	4	2	2	2	2	1	353	3	5	0	1	1	371
26	1	2	50		0	3	1	2	2	1	1	341	1	30	1	1	0	1101
27	1	1	40		0	3	1	1	1	1	1	387	1	5	0	1	1	218
28	1	1	51		0	3	1	2	2	1	1	341	1	50	0	1	0	338
29	1	1	47		0	4	1	1	1	1	1	483	2		1	0	0
30	1	1	57		1	4	1	1	1	1	1	533	3	3	1	1	0	1833
31	1	1	66		0	3	2	2	2	2	1	466	3		1	1	0	1061
32	1	1	47		0	4	1	3	2	1	1	421	2	80	0	1	1	63
33	1	2	69		0	4	3	3	4	2	1	687	4	60	0	1	1	193
34	1	1	74		0	4	3	3	4	3	1	449	3	30	0	0	0
35	1	1	59		0	4	1	2	1	1	1	312	1		0	1	1	217
36	1	2	56		0	4	2	2	2	2	1	1466	2		0	1	0	276
37	2	1	73	TI, A-colon	1	2	2	3	3	2	1	291	3	80	0	1	1	309
38	2	1	53	stomach, ICV	1	4	1	2	2	1	1	320	3	30	0	1	1	792
39	2	1	81	terminal ileum, colon	2	4	3	3	4	3	1	465	4	20	0	1	1	126
40	2	1	26	stomach, terminal ileum	0	4	1	1	1	1	1	246	2	10	1	1	0	358
41	2	1	65	stomach, small bowel, colon, rectum	2	4	3	3	3	3	1	277	4	20	0	1	1	363
42	2	1	52	terminal ileum, ICV, cecum, colon	0	4	1	2	1	2	1	312	2	20	0	1	1	1050
43	2	1	71	stomach, colon	1	4	2	3	2	2	1	311	3	10	0	1	1	104
44	2	1	58	stomach, duodenum	0	4	2	3	3	2	1	440	2	30	0	1	1	325
45	2	1	75	colon	0	4	3	3	3	3	1	503	4	10	0	1	1	337
46	2	1	69	terminal ileum colon	0	4	3	3	3	2	1	645	4		0	1	1	499
47	2	1	73	ternimal ileum	0	4	2	2	2	2	1	396	2	10	0	1	1	1069
48	2	2	54	jejunum, rectum colon	0	4	1	3	2	1	1	480	3	40	1	1	0	331
49	2	2	50	colon, small intestine	1	4	1	1	1	2	1	360	2	10	0	1	1	419
50	2	2	72	stomach, colon, rectum	0	4	2	3	3	2	1	436	3	10	0	1	1	790
51	2	1	58	colon, small bowel	1	4	1	1	1	1	1	253	2	20	0	1	1	715
52	2	1	54	spleen, colon	0	4	1	3	2	2	1	564	3	40	1	1	1	1032
53	2	1	70	ICV, colon rectum	2	4	3	3	4	3	1	609	4	40	0	0	0
54	2	1	66	ICV, colon	1	4	2	2	2	2	1	424	2	10	0	1	1	306
55	2	2	68	duodenum	0	4	1	3	2	1	1	334	3	30	0	1	1	120
56	2	1	83	stomach, duodenum	1	4	3	3	4	2	1	350	3	30	0	1	0	869
57	2	1	64	stomach	0	4	2	3	3	2	1	499	4	5	0	1	1	372
58	2	1	56	duodenum, terminal ileum~rectum	0	4	2	2	2	2	1	531	3	3	0	1	1	535
59	2	1	78	stomach, ileum, cecum	1	4	3	3	3	2	1	395	3	3	0	1	1	1227
60	2	1	80	terminal ileum	1	4	3	3	3	2	1	457	3	10	0	1	0	396
61	2	1	52	terminal ileum and colon	2	4	2	3	3	2	1	335	3	30	1	1	1	308
62	2	1	76	ICV, colon rectum	0	4	2	3	2	2	1	325	2	5	0	1	1	573
63	2	1	48	stomach, colon	0	4	1	1	1	1	1	246	2		1	1	0	1983
64	2	1	51	colon	1	4	1	1	1	1	1	450	2	3	1	1	1	1587
